# Supplementary material for: First record of two Leptothecata medusae (Cnidaria, Hydrozoa) in Colombia with annotations on their distribution and ecology
Source: Biodivers Data J. 2025 Jan 20;13:e138523. doi: 10.3897/BDJ.13.e138523 (PMC11773352; doi:10.3897/BDJ.13.e138523)
Supplement: XML Treatment for Eucheilota duodecimalis [file BDJ.13.e138523-treatment1.xml]

<!DOCTYPE tp:taxon-treatment
  PUBLIC "-//TaxonX//DTD Taxonomic Treatment Publishing DTD v0 20100105//EN" "tax-treatment-NSO.dtd">
<tp:taxon-treatment xmlns:tp="http://www.plazi.org/taxpub"><tp:treatment-meta><mixed-citation publication-type="journal"><person-group><name><surname>Llorente-Vega</surname><given-names>Jorge L</given-names></name><name><surname>Cedeño-Posso</surname><given-names>Cristina</given-names></name><name><surname>Quirós-Rodríguez</surname><given-names>Jorge A.</given-names></name></person-group><article-title>First record of two <tp:taxon-name><tp:taxon-name-part taxon-name-part-type="order">Leptothecata</tp:taxon-name-part></tp:taxon-name> medusae (<tp:taxon-name><tp:taxon-name-part taxon-name-part-type="phylum">Cnidaria</tp:taxon-name-part></tp:taxon-name>, <tp:taxon-name><tp:taxon-name-part taxon-name-part-type="class">Hydrozoa</tp:taxon-name-part></tp:taxon-name>) in Colombia with annotations on their distribution and ecology</article-title><source>Biodivers Data J</source><day>20</day><month>01</month><year>2025</year><volume>13</volume><pub-id pub-id-type="doi">10.3897/BDJ.13.e138523</pub-id></mixed-citation></tp:treatment-meta><tp:nomenclature><tp:taxon-name>
            <object-id xmlns:xlink="http://www.w3.org/1999/xlink" content-type="arpha" xlink:type="simple">F3C0C73B-B82F-541E-B245-C79C6CEF7964</object-id>
            <tp:taxon-name-part taxon-name-part-type="genus">Eucheilota</tp:taxon-name-part>
            <tp:taxon-name-part taxon-name-part-type="species">duodecimalis</tp:taxon-name-part>
          </tp:taxon-name><tp:taxon-authority>(A. Agassiz, 1862)</tp:taxon-authority><tp:nomenclature-citation-list><tp:nomenclature-citation><tp:taxon-name>
                <tp:taxon-name-part taxon-name-part-type="genus" reg="Eucheilota"/>
                <tp:taxon-name-part taxon-name-part-type="species" reg="duodecimalis"/>
              </tp:taxon-name><comment><italic><tp:taxon-name><tp:taxon-name-part taxon-name-part-type="genus" reg="Phialium">Phialium</tp:taxon-name-part><tp:taxon-name-part taxon-name-part-type="species" reg="dodecasema">dodecasema</tp:taxon-name-part></tp:taxon-name></italic> (Haecke, 1879).</comment></tp:nomenclature-citation><tp:nomenclature-citation><tp:taxon-name>
                <tp:taxon-name-part taxon-name-part-type="genus" reg="Eucheilota"/>
                <tp:taxon-name-part taxon-name-part-type="species" reg="duodecimalis"/>
              </tp:taxon-name><comment><italic><tp:taxon-name><tp:taxon-name-part taxon-name-part-type="genus" reg="Phialium">Phialium</tp:taxon-name-part><tp:taxon-name-part taxon-name-part-type="species" reg="duodecimalis">duodecimalis</tp:taxon-name-part></tp:taxon-name></italic> (A. Agassiz, 1862).</comment></tp:nomenclature-citation></tp:nomenclature-citation-list></tp:nomenclature><tp:treatment-sec sec-type="materials"><title>Materials</title><list list-type="alpha-lower" list-content="occurrences"><list-item><p><bold>Type status:</bold> <named-content xmlns:xlink="http://www.w3.org/1999/xlink" content-type="dwc:typeStatus" xlink:type="simple">Other material</named-content>. <bold>Occurrence:</bold> individualCount: <named-content xmlns:xlink="http://www.w3.org/1999/xlink" content-type="dwc:individualCount" xlink:type="simple">2</named-content>; occurrenceID: <named-content xmlns:xlink="http://www.w3.org/1999/xlink" content-type="dwc:occurrenceID" xlink:type="simple">F2E14B0B-E093-5DAE-8314-DF7D10B71423</named-content>; <bold>Taxon:</bold> kingdom: <named-content xmlns:xlink="http://www.w3.org/1999/xlink" content-type="dwc:kingdom" xlink:type="simple"><tp:taxon-name><tp:taxon-name-part taxon-name-part-type="kingdom">Animalia</tp:taxon-name-part></tp:taxon-name></named-content>; phylum: <named-content xmlns:xlink="http://www.w3.org/1999/xlink" content-type="dwc:phylum" xlink:type="simple"><tp:taxon-name><tp:taxon-name-part taxon-name-part-type="phylum">Cnidaria</tp:taxon-name-part></tp:taxon-name></named-content>; class: <named-content xmlns:xlink="http://www.w3.org/1999/xlink" content-type="dwc:class" xlink:type="simple"><tp:taxon-name><tp:taxon-name-part taxon-name-part-type="class">Hydrozoa</tp:taxon-name-part></tp:taxon-name></named-content>; order: <named-content xmlns:xlink="http://www.w3.org/1999/xlink" content-type="dwc:order" xlink:type="simple"><tp:taxon-name><tp:taxon-name-part taxon-name-part-type="order">Leptothecata</tp:taxon-name-part></tp:taxon-name></named-content>; family: <named-content xmlns:xlink="http://www.w3.org/1999/xlink" content-type="dwc:family" xlink:type="simple"><tp:taxon-name><tp:taxon-name-part taxon-name-part-type="family">Lovenellidae</tp:taxon-name-part></tp:taxon-name></named-content>; genus: <named-content xmlns:xlink="http://www.w3.org/1999/xlink" content-type="dwc:genus" xlink:type="simple"><tp:taxon-name><tp:taxon-name-part taxon-name-part-type="genus">Eucheilota</tp:taxon-name-part></tp:taxon-name></named-content>; <bold>Location:</bold> country: <named-content xmlns:xlink="http://www.w3.org/1999/xlink" content-type="dwc:country" xlink:type="simple">Colombia</named-content>; stateProvince: <named-content xmlns:xlink="http://www.w3.org/1999/xlink" content-type="dwc:stateProvince" xlink:type="simple">Córdoba</named-content>; municipality: <named-content xmlns:xlink="http://www.w3.org/1999/xlink" content-type="dwc:municipality" xlink:type="simple">San Antero</named-content>; locality: <named-content xmlns:xlink="http://www.w3.org/1999/xlink" content-type="dwc:locality" xlink:type="simple">E3</named-content>; verbatimDepth: <named-content xmlns:xlink="http://www.w3.org/1999/xlink" content-type="dwc:verbatimDepth" xlink:type="simple">0.5-3 m</named-content>; verbatimCoordinates: <named-content xmlns:xlink="http://www.w3.org/1999/xlink" content-type="dwc:verbatimCoordinates" xlink:type="simple">9°24'11.47"N, 75°47'43.63"W</named-content>; <bold>Event:</bold> eventDate: <named-content xmlns:xlink="http://www.w3.org/1999/xlink" content-type="dwc:eventDate" xlink:type="simple">02-04-2024</named-content>; <bold>Record Level:</bold> collectionCode: <named-content xmlns:xlink="http://www.w3.org/1999/xlink" content-type="dwc:collectionCode" xlink:type="simple">LZUC-CD. C-0105</named-content></p></list-item><list-item><p><bold>Type status:</bold> <named-content xmlns:xlink="http://www.w3.org/1999/xlink" content-type="dwc:typeStatus" xlink:type="simple">Other material</named-content>. <bold>Occurrence:</bold> individualCount: <named-content xmlns:xlink="http://www.w3.org/1999/xlink" content-type="dwc:individualCount" xlink:type="simple">93</named-content>; occurrenceID: <named-content xmlns:xlink="http://www.w3.org/1999/xlink" content-type="dwc:occurrenceID" xlink:type="simple">A6F45DF1-82B6-5ECF-A360-8308142F2CAE</named-content>; <bold>Location:</bold> country: <named-content xmlns:xlink="http://www.w3.org/1999/xlink" content-type="dwc:country" xlink:type="simple">Colombia</named-content>; stateProvince: <named-content xmlns:xlink="http://www.w3.org/1999/xlink" content-type="dwc:stateProvince" xlink:type="simple">Córdoba</named-content>; municipality: <named-content xmlns:xlink="http://www.w3.org/1999/xlink" content-type="dwc:municipality" xlink:type="simple">San Antero</named-content>; locality: <named-content xmlns:xlink="http://www.w3.org/1999/xlink" content-type="dwc:locality" xlink:type="simple">E4</named-content>; verbatimDepth: <named-content xmlns:xlink="http://www.w3.org/1999/xlink" content-type="dwc:verbatimDepth" xlink:type="simple">0.5-3 m</named-content>; verbatimCoordinates: <named-content xmlns:xlink="http://www.w3.org/1999/xlink" content-type="dwc:verbatimCoordinates" xlink:type="simple">9°24'55.02"N, 75°46'25.32"W</named-content>; <bold>Event:</bold> eventDate: <named-content xmlns:xlink="http://www.w3.org/1999/xlink" content-type="dwc:eventDate" xlink:type="simple">02-26-2024/05-19-2024</named-content></p></list-item><list-item><p><bold>Type status:</bold> <named-content xmlns:xlink="http://www.w3.org/1999/xlink" content-type="dwc:typeStatus" xlink:type="simple">Other material</named-content>. <bold>Occurrence:</bold> individualCount: <named-content xmlns:xlink="http://www.w3.org/1999/xlink" content-type="dwc:individualCount" xlink:type="simple">178</named-content>; occurrenceID: <named-content xmlns:xlink="http://www.w3.org/1999/xlink" content-type="dwc:occurrenceID" xlink:type="simple">A17D4637-EC8E-518F-9456-2172D947F833</named-content>; <bold>Location:</bold> country: <named-content xmlns:xlink="http://www.w3.org/1999/xlink" content-type="dwc:country" xlink:type="simple">Colombia</named-content>; stateProvince: <named-content xmlns:xlink="http://www.w3.org/1999/xlink" content-type="dwc:stateProvince" xlink:type="simple">Córdoba</named-content>; municipality: <named-content xmlns:xlink="http://www.w3.org/1999/xlink" content-type="dwc:municipality" xlink:type="simple">San antero</named-content>; locality: <named-content xmlns:xlink="http://www.w3.org/1999/xlink" content-type="dwc:locality" xlink:type="simple">E5</named-content>; verbatimDepth: <named-content xmlns:xlink="http://www.w3.org/1999/xlink" content-type="dwc:verbatimDepth" xlink:type="simple">05-3 m</named-content>; verbatimCoordinates: <named-content xmlns:xlink="http://www.w3.org/1999/xlink" content-type="dwc:verbatimCoordinates" xlink:type="simple">9°26'33.73"N, 75°46'1.20"W</named-content>; <bold>Event:</bold> eventDate: <named-content xmlns:xlink="http://www.w3.org/1999/xlink" content-type="dwc:eventDate" xlink:type="simple">02-26-2024/05-19-2024</named-content></p></list-item><list-item><p><bold>Type status:</bold> <named-content xmlns:xlink="http://www.w3.org/1999/xlink" content-type="dwc:typeStatus" xlink:type="simple">Other material</named-content>. <bold>Occurrence:</bold> individualCount: <named-content xmlns:xlink="http://www.w3.org/1999/xlink" content-type="dwc:individualCount" xlink:type="simple">120</named-content>; occurrenceID: <named-content xmlns:xlink="http://www.w3.org/1999/xlink" content-type="dwc:occurrenceID" xlink:type="simple">E9B9905F-DAAF-523B-BA67-4B22BE70207F</named-content>; <bold>Location:</bold> country: <named-content xmlns:xlink="http://www.w3.org/1999/xlink" content-type="dwc:country" xlink:type="simple">Colombia</named-content>; stateProvince: <named-content xmlns:xlink="http://www.w3.org/1999/xlink" content-type="dwc:stateProvince" xlink:type="simple">Córdoba</named-content>; municipality: <named-content xmlns:xlink="http://www.w3.org/1999/xlink" content-type="dwc:municipality" xlink:type="simple">San Antero</named-content>; locality: <named-content xmlns:xlink="http://www.w3.org/1999/xlink" content-type="dwc:locality" xlink:type="simple">E6</named-content>; verbatimDepth: <named-content xmlns:xlink="http://www.w3.org/1999/xlink" content-type="dwc:verbatimDepth" xlink:type="simple">0.5-3 m</named-content>; verbatimCoordinates: <named-content xmlns:xlink="http://www.w3.org/1999/xlink" content-type="dwc:verbatimCoordinates" xlink:type="simple">9°26'52.79"N, 75°43'51.47"W</named-content>; <bold>Event:</bold> eventDate: <named-content xmlns:xlink="http://www.w3.org/1999/xlink" content-type="dwc:eventDate" xlink:type="simple">02-26-2024/05-19-2024</named-content></p></list-item><list-item><p><bold>Type status:</bold> <named-content xmlns:xlink="http://www.w3.org/1999/xlink" content-type="dwc:typeStatus" xlink:type="simple">Other material</named-content>. <bold>Occurrence:</bold> individualCount: <named-content xmlns:xlink="http://www.w3.org/1999/xlink" content-type="dwc:individualCount" xlink:type="simple">121</named-content>; occurrenceID: <named-content xmlns:xlink="http://www.w3.org/1999/xlink" content-type="dwc:occurrenceID" xlink:type="simple">0CCF5262-5FD5-5EBE-AD64-C86AE6F6983E</named-content>; <bold>Location:</bold> country: <named-content xmlns:xlink="http://www.w3.org/1999/xlink" content-type="dwc:country" xlink:type="simple">Colombia</named-content>; stateProvince: <named-content xmlns:xlink="http://www.w3.org/1999/xlink" content-type="dwc:stateProvince" xlink:type="simple">Córdoba</named-content>; municipality: <named-content xmlns:xlink="http://www.w3.org/1999/xlink" content-type="dwc:municipality" xlink:type="simple">San antero</named-content>; locality: <named-content xmlns:xlink="http://www.w3.org/1999/xlink" content-type="dwc:locality" xlink:type="simple">E7</named-content>; verbatimDepth: <named-content xmlns:xlink="http://www.w3.org/1999/xlink" content-type="dwc:verbatimDepth" xlink:type="simple">0.5-3 m</named-content>; verbatimCoordinates: <named-content xmlns:xlink="http://www.w3.org/1999/xlink" content-type="dwc:verbatimCoordinates" xlink:type="simple">9°27'28.14"N, 75°48'4.10"W</named-content>; <bold>Event:</bold> eventDate: <named-content xmlns:xlink="http://www.w3.org/1999/xlink" content-type="dwc:eventDate" xlink:type="simple">02-26-2024/05-19-2024</named-content></p></list-item></list></tp:treatment-sec><tp:treatment-sec sec-type="Description"><title>Description</title><p>Umbrella hemispherical, 0.3-1.1 mm in height and 0.1-1.5 mm in width; mesoglea uniform; manubrium short and narrow; four simple radial canals; four interradial “gonads” located in the distal region of the radial canals, near the tentacular swellings. Mature small medusae were recorded with developed germ sacs; broad velum; four large, conical tentacular bulbs, each with a hollow tentacle and one to three pairs of lateral cirri; 12 closed statocysts, three per quadrant, two flanking the tentacular bulbs and one positioned inter-radially (Fig. <xref ref-type="fig" rid="F12110852">2</xref>).</p></tp:treatment-sec><tp:treatment-sec sec-type="Diagnosis"><title>Diagnosis</title><p>Four tentacles, with conical tentacular bulbs with a pair of lateral cirri; 12 statocysts, three per quadrant; marginal warts absent (<xref ref-type="bibr" rid="B12108321">Agassiz 1862</xref>, <xref ref-type="bibr" rid="B12108399">Bouillon 1999</xref>, <xref ref-type="bibr" rid="B12108706">Wang et al. 2018</xref>).</p></tp:treatment-sec><tp:treatment-sec sec-type="Distribution"><title>Distribution</title><p>Western Atlantic, from the United States to southern Mexico and South America, from Brazil to Uruguay (<xref ref-type="bibr" rid="B12108681">Tronolone 2001</xref>, <xref ref-type="bibr" rid="B12108538">Migotto et al. 2002</xref>, <xref ref-type="bibr" rid="B12108689">Tronolone 2007</xref>, <xref ref-type="bibr" rid="B12108556">Nagata et al. 2014</xref>, <xref ref-type="bibr" rid="B12108592">Oliveira et al. 2016</xref> and <xref ref-type="bibr" rid="B12108635">Ríos 2018</xref>). Pacific Ocean, in Ecuador and Mexico (<xref ref-type="bibr" rid="B12108652">Segura-Puertas et al. 2003</xref>, <xref ref-type="bibr" rid="B12108547">Mujica and Andrade 2019</xref>) (See Fig. <xref ref-type="fig" rid="F12110854">3</xref>).</p></tp:treatment-sec><tp:treatment-sec sec-type="Taxon discussion"><title>Taxon discussion</title><p>The observed specimens have a mean size of 0.6 mm in height and 1.0 mm in diameter, which are smaller than sizes reported by other authors (2.5 mm in diameter), such as <xref ref-type="bibr" rid="B12108490">Kramp (1961)</xref> and <xref ref-type="bibr" rid="B12108399">Bouillon (1999)</xref>, but similar to that documented by <xref ref-type="bibr" rid="B12108556">Nagata et al. (2014)</xref> (1.3 mm in diameter). In general, <italic><tp:taxon-name><tp:taxon-name-part taxon-name-part-type="genus" reg="Eucheilota">E.</tp:taxon-name-part><tp:taxon-name-part taxon-name-part-type="species" reg="duodecimalis">duodecimalis</tp:taxon-name-part></tp:taxon-name></italic> shows very low morphological variability. The analysed specimens were consistent with the original descriptions provided by <xref ref-type="bibr" rid="B12108321">Agassiz (1862)</xref>, <xref ref-type="bibr" rid="B12108399">Bouillon (1999)</xref> and <xref ref-type="bibr" rid="B12108706">Wang et al. 2018</xref>.</p></tp:treatment-sec><tp:treatment-sec><!--Section generated to contain objects referenced in tp:taxon-treatment.--><fig id="F12110852" position="float" orientation="portrait"><object-id xmlns:xlink="http://www.w3.org/1999/xlink" content-type="arpha" xlink:type="simple">37B7EAB5-8819-5CA9-866B-EBB8C0F37A12</object-id><object-id xmlns:xlink="http://www.w3.org/1999/xlink" content-type="doi" xlink:type="simple">10.3897/BDJ.13.e138523.figure2</object-id><label>Figure 2.</label><caption><p><italic><tp:taxon-name><tp:taxon-name-part taxon-name-part-type="genus" reg="Eucheilota">Eucheilota</tp:taxon-name-part><tp:taxon-name-part taxon-name-part-type="species" reg="duodecimalis">duodecimalis</tp:taxon-name-part></tp:taxon-name></italic> (A. Agassiz, 1862). <bold>(A)</bold> Lateral view; <bold>(B)</bold> Detail of a quadrant of the umbrelar margin; <bold>(C)</bold> Tentacular bulb. Abbreviations: LC = lateral cirri; ST = statocyst; TB = tentacular bulb; TE = tentacle; V = velum.</p></caption><graphic xmlns:xlink="http://www.w3.org/1999/xlink" xlink:href="bdj-13-e138523-g002.jpg" position="float" id="oo_1144285.jpg" orientation="portrait" xlink:type="simple"><uri content-type="original_file" xlink:type="simple">https://binary.pensoft.net/fig/1144285</uri></graphic></fig><fig id="F12110854" position="float" orientation="portrait"><object-id xmlns:xlink="http://www.w3.org/1999/xlink" content-type="arpha" xlink:type="simple">183F7766-0A48-53C0-ABFA-E8258F89E637</object-id><object-id xmlns:xlink="http://www.w3.org/1999/xlink" content-type="doi" xlink:type="simple">10.3897/BDJ.13.e138523.figure3</object-id><label>Figure 3.</label><caption><p>Distribution of <italic><tp:taxon-name><tp:taxon-name-part taxon-name-part-type="genus" reg="Eucheilota">Eucheilota</tp:taxon-name-part><tp:taxon-name-part taxon-name-part-type="species" reg="duodecimalis">duodecimalis</tp:taxon-name-part></tp:taxon-name></italic> (A. Agassiz, 1862). black circles = previous records; red triangle = new locality in Colombia.</p></caption><graphic xmlns:xlink="http://www.w3.org/1999/xlink" xlink:href="bdj-13-e138523-g003.jpg" position="float" id="oo_1144286.jpg" orientation="portrait" xlink:type="simple"><uri content-type="original_file" xlink:type="simple">https://binary.pensoft.net/fig/1144286</uri></graphic></fig></tp:treatment-sec><ref-list><ref id="B12108321"><element-citation xmlns:xlink="http://www.w3.org/1999/xlink" publication-type="website" xlink:type="simple"><person-group person-group-type="author"><name name-style="western"><surname>Agassiz</surname><given-names>L.</given-names></name></person-group><article-title>Contributions to the natural history of the United States of America</article-title><uri xlink:type="simple">https://www.biodiversitylibrary.org/page/16068829</uri><date-in-citation content-type="access-date">2024-09-19T00:14:21+00:00</date-in-citation></element-citation></ref><ref id="B12108399"><element-citation xmlns:xlink="http://www.w3.org/1999/xlink" publication-type="chapter" xlink:type="simple"><person-group person-group-type="author"><name name-style="western"><surname>Bouillon</surname><given-names>J.</given-names></name></person-group><year>1999</year><chapter-title>Hydromedusae</chapter-title><person-group person-group-type="editor"><name name-style="western"><surname>Boltovskoy</surname><given-names>D.</given-names></name></person-group><source>Zooplacton del Atlántico Sur</source><edition>Editorial Backhuys, Leiden</edition><volume>Vol. 1</volume><publisher-loc>Los Países Bajos</publisher-loc><size units="page">385-466</size></element-citation></ref><ref id="B12108706"><element-citation xmlns:xlink="http://www.w3.org/1999/xlink" publication-type="article" xlink:type="simple"><person-group person-group-type="author"><name name-style="western"><surname>Wang</surname><given-names>C.</given-names></name><name name-style="western"><surname>Xu</surname><given-names>Z.</given-names></name><name name-style="western"><surname>Guo</surname><given-names>D.</given-names></name><name name-style="western"><surname>Huang</surname><given-names>J.</given-names></name><name name-style="western"><surname>Lin</surname><given-names>M.</given-names></name></person-group><year>2018</year><article-title>Taxonomic notes on Hydroidomedusae (<tp:taxon-name><tp:taxon-name-part taxon-name-part-type="phylum">Cnidaria</tp:taxon-name-part></tp:taxon-name>) from the South China Sea V: Families <tp:taxon-name><tp:taxon-name-part taxon-name-part-type="family">Laodiceidae</tp:taxon-name-part></tp:taxon-name>, <tp:taxon-name><tp:taxon-name-part taxon-name-part-type="family">Lovenellidae</tp:taxon-name-part></tp:taxon-name>, <tp:taxon-name><tp:taxon-name-part taxon-name-part-type="family">Malagazziidae</tp:taxon-name-part></tp:taxon-name>, and <tp:taxon-name><tp:taxon-name-part taxon-name-part-type="family">Mitrocomidae</tp:taxon-name-part></tp:taxon-name> (<tp:taxon-name><tp:taxon-name-part taxon-name-part-type="suborder">Leptomedusae</tp:taxon-name-part></tp:taxon-name>)</article-title><source>Acta Oceanologica Sinica</source><volume>37</volume><fpage>104</fpage><lpage>11</lpage><pub-id pub-id-type="doi">10.1007/s13131-018-1309-y</pub-id></element-citation></ref><ref id="B12108681"><element-citation xmlns:xlink="http://www.w3.org/1999/xlink" publication-type="thesis" xlink:type="simple"><person-group person-group-type="author"><name name-style="western"><surname>Tronolone</surname><given-names>V. B.</given-names></name></person-group><year>2001</year><source>Hidromedusas (<tp:taxon-name><tp:taxon-name-part taxon-name-part-type="phylum">Cnidaria</tp:taxon-name-part></tp:taxon-name>, <tp:taxon-name><tp:taxon-name-part taxon-name-part-type="class">Hydrozoa</tp:taxon-name-part></tp:taxon-name>) do canal de São Sebastião, SP. (Masters Dissertation)</source><publisher-name>Universidade de São Paulo</publisher-name><publisher-loc>São Paulo</publisher-loc></element-citation></ref><ref id="B12108538"><element-citation xmlns:xlink="http://www.w3.org/1999/xlink" publication-type="article" xlink:type="simple"><person-group person-group-type="author"><name name-style="western"><surname>Migotto</surname><given-names>A. E.</given-names></name><name name-style="western"><surname>Marques</surname><given-names>A. C.</given-names></name><name name-style="western"><surname>Morandini</surname><given-names>A. C.</given-names></name><name name-style="western"><surname>Silveira</surname><given-names>F. L.</given-names></name></person-group><year>2002</year><article-title>Checklist of the <tp:taxon-name><tp:taxon-name-part taxon-name-part-type="phylum">Cnidaria</tp:taxon-name-part></tp:taxon-name> <tp:taxon-name><tp:taxon-name-part taxon-name-part-type="subphylum">Medusozoa</tp:taxon-name-part></tp:taxon-name> of Brazil</article-title><source>Biota Neotropica</source><volume>2</volume><fpage>1</fpage><lpage>31</lpage><pub-id pub-id-type="doi">10.1590/S1676-06032002000100010</pub-id></element-citation></ref><ref id="B12108689"><element-citation xmlns:xlink="http://www.w3.org/1999/xlink" publication-type="thesis" xlink:type="simple"><person-group person-group-type="author"><name name-style="western"><surname>Tronolone</surname><given-names>V. B.</given-names></name></person-group><year>2007</year><source>Estudo faunístico e da distribuição das hidromedusas (<tp:taxon-name><tp:taxon-name-part taxon-name-part-type="phylum">Cnidaria</tp:taxon-name-part></tp:taxon-name>, <tp:taxon-name><tp:taxon-name-part taxon-name-part-type="class">Hydrozoa</tp:taxon-name-part></tp:taxon-name>) da região compreendida entre Cabo Frio (RJ) e Cabo de Santa Marta Grande (SC), Brasil</source><publisher-name>Doctoral Dissertation. Universidade de São Paulo</publisher-name><publisher-loc>São Paulo</publisher-loc></element-citation></ref><ref id="B12108556"><element-citation xmlns:xlink="http://www.w3.org/1999/xlink" publication-type="article" xlink:type="simple"><person-group person-group-type="author"><name name-style="western"><surname>Nagata</surname><given-names>R. M.</given-names></name><name name-style="western"><surname>Nogueira</surname><given-names>J. M.</given-names></name><name name-style="western"><surname>Haddad</surname><given-names>M. A.</given-names></name></person-group><year>2014</year><article-title>Faunistic survey of Hydromedusae (<tp:taxon-name><tp:taxon-name-part taxon-name-part-type="phylum">Cnidaria</tp:taxon-name-part></tp:taxon-name>, <tp:taxon-name><tp:taxon-name-part taxon-name-part-type="subphylum">Medusozoa</tp:taxon-name-part></tp:taxon-name>) from the coast of Paraná State, Southern Brazil</article-title><source>Zootaxa</source><volume>3768</volume><fpage>291</fpage><lpage>326</lpage><pub-id pub-id-type="doi">10.11646/zootaxa.3768.3.3</pub-id></element-citation></ref><ref id="B12108592"><element-citation xmlns:xlink="http://www.w3.org/1999/xlink" publication-type="article" xlink:type="simple"><person-group person-group-type="author"><name name-style="western"><surname>Oliveira</surname><given-names>O. M.</given-names></name><name name-style="western"><surname>Miranda</surname><given-names>T. P.</given-names></name><name name-style="western"><surname>Araujo</surname><given-names>E. M.</given-names></name><name name-style="western"><surname>Ayon</surname><given-names>P.</given-names></name><name name-style="western"><surname>Cedeño-Posso</surname><given-names>C. M.</given-names></name><name name-style="western"><surname>Cepeda</surname><given-names>M. A.A.</given-names></name><name name-style="western"><surname>Córdova</surname><given-names>P.</given-names></name><name name-style="western"><surname>Cunha</surname><given-names>A. F.</given-names></name><name name-style="western"><surname>Genzano</surname><given-names>G. N.</given-names></name><name name-style="western"><surname>Haddad</surname><given-names>M. A.</given-names></name><name name-style="western"><surname>Mianzan</surname><given-names>H. W.</given-names></name><name name-style="western"><surname>Migotto</surname><given-names>A. E.</given-names></name><name name-style="western"><surname>Miranda</surname><given-names>L. S.</given-names></name><name name-style="western"><surname>Morandini</surname><given-names>A. C.</given-names></name><name name-style="western"><surname>Nagata</surname><given-names>R. M.</given-names></name><name name-style="western"><surname>Nascimento</surname><given-names>K. B.</given-names></name><name name-style="western"><surname>Nogueira</surname><given-names>M.</given-names></name><name name-style="western"><surname>Palma</surname><given-names>S.</given-names></name><name name-style="western"><surname>Quiñones</surname><given-names>J.</given-names></name><name name-style="western"><surname>Rodriguez</surname><given-names>C. S.</given-names></name><name name-style="western"><surname>Scarabino</surname><given-names>F.</given-names></name><name name-style="western"><surname>Schiariti</surname><given-names>A.</given-names></name><name name-style="western"><surname>Stampar</surname><given-names>S.</given-names></name><name name-style="western"><surname>Tronolone</surname><given-names>V. B.</given-names></name><name name-style="western"><surname>Marques</surname><given-names>A. C.</given-names></name></person-group><year>2016</year><article-title>Census of <tp:taxon-name><tp:taxon-name-part taxon-name-part-type="phylum">Cnidaria</tp:taxon-name-part></tp:taxon-name> (<tp:taxon-name><tp:taxon-name-part taxon-name-part-type="subphylum">Medusozoa</tp:taxon-name-part></tp:taxon-name>) and <tp:taxon-name><tp:taxon-name-part taxon-name-part-type="phylum">Ctenophora</tp:taxon-name-part></tp:taxon-name> from South American marine waters</article-title><source>Zootaxa</source><volume>1</volume><fpage>1</fpage><lpage>256</lpage><pub-id pub-id-type="doi">10.11646/zootaxa.4194.1.1</pub-id></element-citation></ref><ref id="B12108635"><element-citation xmlns:xlink="http://www.w3.org/1999/xlink" publication-type="thesis" xlink:type="simple"><person-group person-group-type="author"><name name-style="western"><surname>Ríos</surname><given-names>C. J.A.</given-names></name></person-group><year>2018</year><source>Estructura de la comunidad de hidromedusas (<tp:taxon-name><tp:taxon-name-part taxon-name-part-type="phylum">Cnidaria</tp:taxon-name-part></tp:taxon-name>: <tp:taxon-name><tp:taxon-name-part taxon-name-part-type="class">Hydrozoa</tp:taxon-name-part></tp:taxon-name>) en dos lagunas costeras de Veracruz</source><publisher-name>Tesis de maestría. Instituto Politécnico Nacional: Escuela Nacional de Ciencias Biológicas</publisher-name><publisher-loc>Ciudad de México</publisher-loc></element-citation></ref><ref id="B12108652"><element-citation xmlns:xlink="http://www.w3.org/1999/xlink" publication-type="article" xlink:type="simple"><person-group person-group-type="author"><name name-style="western"><surname>Segura-Puertas</surname><given-names>L.</given-names></name><name name-style="western"><surname>Suárez-Morales</surname><given-names>E.</given-names></name><name name-style="western"><surname>Celis</surname><given-names>L.</given-names></name></person-group><year>2003</year><article-title>A checklist of the Medusae (<tp:taxon-name><tp:taxon-name-part taxon-name-part-type="class">Hydrozoa</tp:taxon-name-part></tp:taxon-name>, <tp:taxon-name><tp:taxon-name-part taxon-name-part-type="class">Scyphozoa</tp:taxon-name-part></tp:taxon-name> and <tp:taxon-name><tp:taxon-name-part taxon-name-part-type="class">Cubozoa</tp:taxon-name-part></tp:taxon-name>) of Mexico</article-title><source>Zootaxa</source><volume>194</volume><fpage>1</fpage><lpage>15</lpage><pub-id pub-id-type="doi">10.11646/zootaxa.194.1.1</pub-id></element-citation></ref><ref id="B12108547"><element-citation xmlns:xlink="http://www.w3.org/1999/xlink" publication-type="article" xlink:type="simple"><person-group person-group-type="author"><name name-style="western"><surname>Mujica</surname><given-names>R. K.</given-names></name><name name-style="western"><surname>Andrade</surname><given-names>R. C.</given-names></name></person-group><year>2019</year><article-title>Distribución y ecología de medusas y sifonóforos en tres estaciones de la zona marino-costera de la Península de Santa Elena, Ecuador</article-title><source>Revista Científica y Tecnológica UPSE (RCTU)</source><volume>4</volume><fpage>24</fpage><lpage>33</lpage><pub-id pub-id-type="doi">10.26423/rctu.v6i2.443</pub-id></element-citation></ref><ref id="B12108490"><element-citation xmlns:xlink="http://www.w3.org/1999/xlink" publication-type="article" xlink:type="simple"><person-group person-group-type="author"><name name-style="western"><surname>Kramp</surname><given-names>P. L.</given-names></name></person-group><year>1961</year><article-title>Synopsis of the Medusae of the world</article-title><source>Journal of the marine biological Association of the United Kingdom</source><volume>40</volume><fpage>7</fpage><lpage>382</lpage><pub-id pub-id-type="doi">10.1017/S0025315400007347</pub-id></element-citation></ref></ref-list></tp:taxon-treatment>
