# Supplementary material for: First record of two Leptothecata medusae (Cnidaria, Hydrozoa) in Colombia with annotations on their distribution and ecology
Source: Biodivers Data J. 2025 Jan 20;13:e138523. doi: 10.3897/BDJ.13.e138523 (PMC11773352; doi:10.3897/BDJ.13.e138523)
Supplement: XML Treatment for Eutonina scintillans [file BDJ.13.e138523-treatment2.xml]

<!DOCTYPE tp:taxon-treatment
  PUBLIC "-//TaxonX//DTD Taxonomic Treatment Publishing DTD v0 20100105//EN" "tax-treatment-NSO.dtd">
<tp:taxon-treatment xmlns:tp="http://www.plazi.org/taxpub"><tp:treatment-meta><mixed-citation publication-type="journal"><person-group><name><surname>Llorente-Vega</surname><given-names>Jorge L</given-names></name><name><surname>Cedeño-Posso</surname><given-names>Cristina</given-names></name><name><surname>Quirós-Rodríguez</surname><given-names>Jorge A.</given-names></name></person-group><article-title>First record of two <tp:taxon-name><tp:taxon-name-part taxon-name-part-type="order">Leptothecata</tp:taxon-name-part></tp:taxon-name> medusae (<tp:taxon-name><tp:taxon-name-part taxon-name-part-type="phylum">Cnidaria</tp:taxon-name-part></tp:taxon-name>, <tp:taxon-name><tp:taxon-name-part taxon-name-part-type="class">Hydrozoa</tp:taxon-name-part></tp:taxon-name>) in Colombia with annotations on their distribution and ecology</article-title><source>Biodivers Data J</source><day>20</day><month>01</month><year>2025</year><volume>13</volume><pub-id pub-id-type="doi">10.3897/BDJ.13.e138523</pub-id></mixed-citation></tp:treatment-meta><tp:nomenclature><tp:taxon-name>
            <object-id xmlns:xlink="http://www.w3.org/1999/xlink" content-type="arpha" xlink:type="simple">A45AB9E5-4792-5936-8AF5-D27D568AA33A</object-id>
            <tp:taxon-name-part taxon-name-part-type="genus">Eutonina</tp:taxon-name-part>
            <tp:taxon-name-part taxon-name-part-type="species">scintillans</tp:taxon-name-part>
          </tp:taxon-name><tp:taxon-authority>(Bigelow, 1909)</tp:taxon-authority><tp:nomenclature-citation-list><tp:nomenclature-citation><tp:taxon-name>
                <tp:taxon-name-part taxon-name-part-type="genus" reg="Eutonina"/>
                <tp:taxon-name-part taxon-name-part-type="species" reg="scintillans"/>
              </tp:taxon-name><comment><italic><tp:taxon-name><tp:taxon-name-part taxon-name-part-type="genus" reg="Eutimalphes">Eutimalphes</tp:taxon-name-part><tp:taxon-name-part taxon-name-part-type="species" reg="scintillans">scintillans</tp:taxon-name-part></tp:taxon-name></italic> (Bigelow, 1909).</comment></tp:nomenclature-citation></tp:nomenclature-citation-list></tp:nomenclature><tp:treatment-sec sec-type="materials"><title>Materials</title><list list-type="alpha-lower" list-content="occurrences"><list-item><p><bold>Type status:</bold> <named-content xmlns:xlink="http://www.w3.org/1999/xlink" content-type="dwc:typeStatus" xlink:type="simple">Other material</named-content>. <bold>Occurrence:</bold> individualCount: <named-content xmlns:xlink="http://www.w3.org/1999/xlink" content-type="dwc:individualCount" xlink:type="simple">2</named-content>; occurrenceID: <named-content xmlns:xlink="http://www.w3.org/1999/xlink" content-type="dwc:occurrenceID" xlink:type="simple">8F1FF918-C383-5C5C-A489-AE0902C265B6</named-content>; <bold>Taxon:</bold> kingdom: <named-content xmlns:xlink="http://www.w3.org/1999/xlink" content-type="dwc:kingdom" xlink:type="simple"><tp:taxon-name><tp:taxon-name-part taxon-name-part-type="kingdom">Animalia</tp:taxon-name-part></tp:taxon-name></named-content>; phylum: <named-content xmlns:xlink="http://www.w3.org/1999/xlink" content-type="dwc:phylum" xlink:type="simple"><tp:taxon-name><tp:taxon-name-part taxon-name-part-type="phylum">Cnidaria</tp:taxon-name-part></tp:taxon-name></named-content>; class: <named-content xmlns:xlink="http://www.w3.org/1999/xlink" content-type="dwc:class" xlink:type="simple"><tp:taxon-name><tp:taxon-name-part taxon-name-part-type="class">Hydrozoa</tp:taxon-name-part></tp:taxon-name></named-content>; order: <named-content xmlns:xlink="http://www.w3.org/1999/xlink" content-type="dwc:order" xlink:type="simple"><tp:taxon-name><tp:taxon-name-part taxon-name-part-type="order">Leptothecata</tp:taxon-name-part></tp:taxon-name></named-content>; family: <named-content xmlns:xlink="http://www.w3.org/1999/xlink" content-type="dwc:family" xlink:type="simple"><tp:taxon-name><tp:taxon-name-part taxon-name-part-type="family">Eirenidae</tp:taxon-name-part></tp:taxon-name></named-content>; genus: <named-content xmlns:xlink="http://www.w3.org/1999/xlink" content-type="dwc:genus" xlink:type="simple"><tp:taxon-name><tp:taxon-name-part taxon-name-part-type="genus">Eutonina</tp:taxon-name-part></tp:taxon-name></named-content>; <bold>Location:</bold> country: <named-content xmlns:xlink="http://www.w3.org/1999/xlink" content-type="dwc:country" xlink:type="simple">Colombia</named-content>; stateProvince: <named-content xmlns:xlink="http://www.w3.org/1999/xlink" content-type="dwc:stateProvince" xlink:type="simple">Córdoba</named-content>; municipality: <named-content xmlns:xlink="http://www.w3.org/1999/xlink" content-type="dwc:municipality" xlink:type="simple">San antero</named-content>; locality: <named-content xmlns:xlink="http://www.w3.org/1999/xlink" content-type="dwc:locality" xlink:type="simple">E4</named-content>; verbatimDepth: <named-content xmlns:xlink="http://www.w3.org/1999/xlink" content-type="dwc:verbatimDepth" xlink:type="simple">0.5-3 m</named-content>; verbatimCoordinates: <named-content xmlns:xlink="http://www.w3.org/1999/xlink" content-type="dwc:verbatimCoordinates" xlink:type="simple">9°24'55.02"N, 75°46'25.32"W</named-content>; <bold>Event:</bold> eventDate: <named-content xmlns:xlink="http://www.w3.org/1999/xlink" content-type="dwc:eventDate" xlink:type="simple">19-05-2024</named-content>; <bold>Record Level:</bold> collectionCode: <named-content xmlns:xlink="http://www.w3.org/1999/xlink" content-type="dwc:collectionCode" xlink:type="simple">LZUC-CD. C-0104</named-content></p></list-item><list-item><p><bold>Type status:</bold> <named-content xmlns:xlink="http://www.w3.org/1999/xlink" content-type="dwc:typeStatus" xlink:type="simple">Other material</named-content>. <bold>Occurrence:</bold> individualCount: <named-content xmlns:xlink="http://www.w3.org/1999/xlink" content-type="dwc:individualCount" xlink:type="simple">1</named-content>; occurrenceID: <named-content xmlns:xlink="http://www.w3.org/1999/xlink" content-type="dwc:occurrenceID" xlink:type="simple">A32585A0-8ED0-5FF5-9160-FF22245A95B2</named-content>; <bold>Location:</bold> country: <named-content xmlns:xlink="http://www.w3.org/1999/xlink" content-type="dwc:country" xlink:type="simple">Colombia</named-content>; stateProvince: <named-content xmlns:xlink="http://www.w3.org/1999/xlink" content-type="dwc:stateProvince" xlink:type="simple">Córdoba</named-content>; municipality: <named-content xmlns:xlink="http://www.w3.org/1999/xlink" content-type="dwc:municipality" xlink:type="simple">San antero</named-content>; locality: <named-content xmlns:xlink="http://www.w3.org/1999/xlink" content-type="dwc:locality" xlink:type="simple">E6</named-content>; verbatimDepth: <named-content xmlns:xlink="http://www.w3.org/1999/xlink" content-type="dwc:verbatimDepth" xlink:type="simple">0.5-3 m</named-content>; verbatimCoordinates: <named-content xmlns:xlink="http://www.w3.org/1999/xlink" content-type="dwc:verbatimCoordinates" xlink:type="simple">9°26'52.79"N, 75°43'51.47"W</named-content>; <bold>Event:</bold> eventDate: <named-content xmlns:xlink="http://www.w3.org/1999/xlink" content-type="dwc:eventDate" xlink:type="simple">02-04-2024</named-content></p></list-item></list></tp:treatment-sec><tp:treatment-sec sec-type="Description"><title>Description</title><p>Umbrella 1.1-2.7 mm in height and 1.1-2.3 mm in width; mesoglea thick; peduncle short and manubrium globose; mouth with four crenulated lips; four subumbrellar gonads occupying one-fourth of the radial canals, separate from the peduncle; velum narrow; 16 marginal tentacles with conical basal bulbs; eight closed statocysts, two per quadrant; no cirri or marginal warts (Fig. <xref ref-type="fig" rid="F12110919">4</xref>).</p></tp:treatment-sec><tp:treatment-sec sec-type="Diagnosis"><title>Diagnosis</title><p>Short peduncle; globular manubrium; mouth with simple or crenulated lips; four subumbrellar gonads located in the distal portion of the radial canals; 12 to 30 marginal tentacles; eight closed statocysts; no cirri or marginal warts (<xref ref-type="bibr" rid="B12108391">Bigelow 1909</xref>, <xref ref-type="bibr" rid="B12108481">Goy 1979</xref>, <xref ref-type="bibr" rid="B12108399">Bouillon 1999</xref>, <xref ref-type="bibr" rid="B12108412">Bouillon et al. 2004</xref>, <xref ref-type="bibr" rid="B12108643">Rodríguez et al. 2007</xref>).</p></tp:treatment-sec><tp:treatment-sec sec-type="Distribution"><title>Distribution</title><p>Atlantic Ocean (<xref ref-type="bibr" rid="B12108481">Goy 1979</xref>, <xref ref-type="bibr" rid="B12108538">Migotto et al. 2002</xref>, <xref ref-type="bibr" rid="B12108643">Rodríguez et al. 2007</xref>, <xref ref-type="bibr" rid="B12108463">Genzano et al. 2008</xref>, <xref ref-type="bibr" rid="B12108592">Oliveira et al. 2016</xref>, <xref ref-type="bibr" rid="B12108635">Ríos 2018</xref>); Pacific Ocean, in Mexico and Ecuador (<xref ref-type="bibr" rid="B12108490">Kramp 1961</xref>, <xref ref-type="bibr" rid="B12108652">Segura-Puertas et al. 2003</xref>, <xref ref-type="bibr" rid="B12108347">Andrade 2019b</xref>, <xref ref-type="bibr" rid="B12108356">Andrade 2021</xref>); Mediterranean, Adriatic and Red Seas, as well as on the east coast of Africa (<xref ref-type="bibr" rid="B12108499">Kramp 1968</xref>, <xref ref-type="bibr" rid="B12108412">Bouillon et al. 2004</xref>, <xref ref-type="bibr" rid="B12108661">Thibault-Botha et al. 2013</xref>) (See Fig. <xref ref-type="fig" rid="F12110921">5</xref>).</p></tp:treatment-sec><tp:treatment-sec sec-type="Taxon discussion"><title>Taxon discussion</title><p>The average size of the analysed specimens (1.3 mm in height and 2.8 mm in diameter) is smaller than that reported by other authors (5–10 mm in height and width), such as <xref ref-type="bibr" rid="B12108490">Kramp (1961)</xref>, <xref ref-type="bibr" rid="B12108399">Bouillon (1999)</xref> and <xref ref-type="bibr" rid="B12108643">Rodríguez et al. (2007)</xref>, but similar to that documented by <xref ref-type="bibr" rid="B12108481">Goy (1979)</xref>. Additionally, each specimen contains 16 marginal tentacles, consistent with the findings of <xref ref-type="bibr" rid="B12108643">Rodríguez et al. (2007)</xref>. Based on the high degree of morphological plasticity of the species, <xref ref-type="bibr" rid="B12108481">Goy (1979)</xref> identified three common characteristics present in all descriptions of <italic><tp:taxon-name><tp:taxon-name-part taxon-name-part-type="genus" reg="Eutonina">E.</tp:taxon-name-part><tp:taxon-name-part taxon-name-part-type="species" reg="scintillans">scintillans</tp:taxon-name-part></tp:taxon-name></italic>, all of which were observed in the specimens examined.</p></tp:treatment-sec><tp:treatment-sec><!--Section generated to contain objects referenced in tp:taxon-treatment.--><fig id="F12110919" position="float" orientation="portrait"><object-id xmlns:xlink="http://www.w3.org/1999/xlink" content-type="arpha" xlink:type="simple">37ACD419-51F9-53AE-8604-BAB493D46179</object-id><object-id xmlns:xlink="http://www.w3.org/1999/xlink" content-type="doi" xlink:type="simple">10.3897/BDJ.13.e138523.figure4</object-id><label>Figure 4.</label><caption><p><italic><tp:taxon-name><tp:taxon-name-part taxon-name-part-type="genus" reg="Eutonina">Eutonina</tp:taxon-name-part><tp:taxon-name-part taxon-name-part-type="species" reg="scintillans">scintillans</tp:taxon-name-part></tp:taxon-name></italic> (Bigelow, 1909). <bold>(A)</bold> Lateral view; <bold>(B)</bold> Detail of the umbrella margin. Abbreviations: CC = circular canal; RC = radial canal; ST = statocyst; TB = tentacular bulb; TE = tentacle; V = velum.</p></caption><graphic xmlns:xlink="http://www.w3.org/1999/xlink" xlink:href="bdj-13-e138523-g004.jpg" position="float" id="oo_1144293.jpg" orientation="portrait" xlink:type="simple"><uri content-type="original_file" xlink:type="simple">https://binary.pensoft.net/fig/1144293</uri></graphic></fig><fig id="F12110921" position="float" orientation="portrait"><object-id xmlns:xlink="http://www.w3.org/1999/xlink" content-type="arpha" xlink:type="simple">80A4CBEA-DFF7-5DAA-B843-19CB28C70240</object-id><object-id xmlns:xlink="http://www.w3.org/1999/xlink" content-type="doi" xlink:type="simple">10.3897/BDJ.13.e138523.figure5</object-id><label>Figure 5.</label><caption><p>Distribution of <italic><tp:taxon-name><tp:taxon-name-part taxon-name-part-type="genus" reg="Eutonina">Eutonina</tp:taxon-name-part><tp:taxon-name-part taxon-name-part-type="species" reg="scintillans">scintillans</tp:taxon-name-part></tp:taxon-name></italic> (Bigelow, 1909). black circles = previous records; red triangle = new locality in Colombia.</p></caption><graphic xmlns:xlink="http://www.w3.org/1999/xlink" xlink:href="bdj-13-e138523-g005.jpg" position="float" id="oo_1144295.jpg" orientation="portrait" xlink:type="simple"><uri content-type="original_file" xlink:type="simple">https://binary.pensoft.net/fig/1144295</uri></graphic></fig></tp:treatment-sec><ref-list><ref id="B12108391"><element-citation xmlns:xlink="http://www.w3.org/1999/xlink" publication-type="website" xlink:type="simple"><person-group person-group-type="author"><name name-style="western"><surname>Bigelow</surname><given-names>H. B.</given-names></name></person-group><article-title>The Medusae. Reports on the scientific results of the expedition to the eastern tropical pacific, in charge of Alexander Agassiz, by the U.S. Fish Commission steamer "Albatross" from October, 1904, to March, 1905. XVI.</article-title><uri xlink:type="simple">http://www.biodiversitylibrary.org/item/30084</uri><date-in-citation content-type="access-date">2024-09-19T00:14:21+00:00</date-in-citation></element-citation></ref><ref id="B12108481"><element-citation xmlns:xlink="http://www.w3.org/1999/xlink" publication-type="article" xlink:type="simple"><person-group person-group-type="author"><name name-style="western"><surname>Goy</surname><given-names>J.</given-names></name></person-group><year>1979</year><article-title>Campagne de la Calypso au large des côtes atlantiques de l'Amérique du Sud (1961–1962)—35. Méduses</article-title><source>Résultats Scientifiques des Campagnes de la Calypso</source><volume>11</volume><fpage>263</fpage><lpage>296</lpage></element-citation></ref><ref id="B12108399"><element-citation xmlns:xlink="http://www.w3.org/1999/xlink" publication-type="chapter" xlink:type="simple"><person-group person-group-type="author"><name name-style="western"><surname>Bouillon</surname><given-names>J.</given-names></name></person-group><year>1999</year><chapter-title>Hydromedusae</chapter-title><person-group person-group-type="editor"><name name-style="western"><surname>Boltovskoy</surname><given-names>D.</given-names></name></person-group><source>Zooplacton del Atlántico Sur</source><edition>Editorial Backhuys, Leiden</edition><volume>Vol. 1</volume><publisher-loc>Los Países Bajos</publisher-loc><size units="page">385-466</size></element-citation></ref><ref id="B12108412"><element-citation xmlns:xlink="http://www.w3.org/1999/xlink" publication-type="article" xlink:type="simple"><person-group person-group-type="author"><name name-style="western"><surname>Bouillon</surname><given-names>J.</given-names></name><name name-style="western"><surname>Medel</surname><given-names>M. D.</given-names></name><name name-style="western"><surname>Pagès</surname><given-names>F.</given-names></name><name name-style="western"><surname>Gili</surname><given-names>J. M.</given-names></name><name name-style="western"><surname>Boero</surname><given-names>F.</given-names></name><name name-style="western"><surname>Gravili</surname><given-names>C.</given-names></name></person-group><year>2004</year><article-title>Fauna of the Mediterranean <tp:taxon-name><tp:taxon-name-part taxon-name-part-type="class">Hydrozoa</tp:taxon-name-part></tp:taxon-name></article-title><source>Scientia Marina</source><volume>68</volume><fpage>5</fpage><lpage>438</lpage><pub-id pub-id-type="doi">10.3989/scimar.2004.68s25</pub-id></element-citation></ref><ref id="B12108643"><element-citation xmlns:xlink="http://www.w3.org/1999/xlink" publication-type="article" xlink:type="simple"><person-group person-group-type="author"><name name-style="western"><surname>Rodríguez</surname><given-names>C.</given-names></name><name name-style="western"><surname>Mianzan</surname><given-names>H.</given-names></name><name name-style="western"><surname>Genzano</surname><given-names>G. N.</given-names></name></person-group><year>2007</year><article-title>First record of <italic><tp:taxon-name><tp:taxon-name-part taxon-name-part-type="genus" reg="Eutonina">Eutonina</tp:taxon-name-part><tp:taxon-name-part taxon-name-part-type="species" reg="scintillans">scintillans</tp:taxon-name-part></tp:taxon-name></italic> Bigelow, 1909 (<tp:taxon-name><tp:taxon-name-part taxon-name-part-type="class">Hydrozoa</tp:taxon-name-part></tp:taxon-name>: <tp:taxon-name><tp:taxon-name-part taxon-name-part-type="suborder">Leptomedusae</tp:taxon-name-part></tp:taxon-name>: <tp:taxon-name><tp:taxon-name-part taxon-name-part-type="family">Eirenidae</tp:taxon-name-part></tp:taxon-name>) in temperates waters from the South Western Atlantic Ocean</article-title><source>Investigaciones Marinas</source><volume>35</volume><fpage>135</fpage><lpage>138</lpage><pub-id pub-id-type="doi">10.4067/S0717-71782007000200014</pub-id></element-citation></ref><ref id="B12108538"><element-citation xmlns:xlink="http://www.w3.org/1999/xlink" publication-type="article" xlink:type="simple"><person-group person-group-type="author"><name name-style="western"><surname>Migotto</surname><given-names>A. E.</given-names></name><name name-style="western"><surname>Marques</surname><given-names>A. C.</given-names></name><name name-style="western"><surname>Morandini</surname><given-names>A. C.</given-names></name><name name-style="western"><surname>Silveira</surname><given-names>F. L.</given-names></name></person-group><year>2002</year><article-title>Checklist of the <tp:taxon-name><tp:taxon-name-part taxon-name-part-type="phylum">Cnidaria</tp:taxon-name-part></tp:taxon-name> <tp:taxon-name><tp:taxon-name-part taxon-name-part-type="subphylum">Medusozoa</tp:taxon-name-part></tp:taxon-name> of Brazil</article-title><source>Biota Neotropica</source><volume>2</volume><fpage>1</fpage><lpage>31</lpage><pub-id pub-id-type="doi">10.1590/S1676-06032002000100010</pub-id></element-citation></ref><ref id="B12108463"><element-citation xmlns:xlink="http://www.w3.org/1999/xlink" publication-type="article" xlink:type="simple"><person-group person-group-type="author"><name name-style="western"><surname>Genzano</surname><given-names>G. N.</given-names></name><name name-style="western"><surname>Mianzan</surname><given-names>H. W.</given-names></name><name name-style="western"><surname>Bouillon</surname><given-names>J.</given-names></name></person-group><year>2008</year><article-title>Hydromedusae (<tp:taxon-name><tp:taxon-name-part taxon-name-part-type="phylum">Cnidaria</tp:taxon-name-part></tp:taxon-name>: <tp:taxon-name><tp:taxon-name-part taxon-name-part-type="class">Hydrozoa</tp:taxon-name-part></tp:taxon-name>) from the temperate southwestern Atlantic Ocean: a review.</article-title><source>Zootaxa</source><volume>1750</volume><fpage>1</fpage><lpage>18</lpage><pub-id pub-id-type="doi">10.11646/zootaxa.1750.1.1</pub-id></element-citation></ref><ref id="B12108592"><element-citation xmlns:xlink="http://www.w3.org/1999/xlink" publication-type="article" xlink:type="simple"><person-group person-group-type="author"><name name-style="western"><surname>Oliveira</surname><given-names>O. M.</given-names></name><name name-style="western"><surname>Miranda</surname><given-names>T. P.</given-names></name><name name-style="western"><surname>Araujo</surname><given-names>E. M.</given-names></name><name name-style="western"><surname>Ayon</surname><given-names>P.</given-names></name><name name-style="western"><surname>Cedeño-Posso</surname><given-names>C. M.</given-names></name><name name-style="western"><surname>Cepeda</surname><given-names>M. A.A.</given-names></name><name name-style="western"><surname>Córdova</surname><given-names>P.</given-names></name><name name-style="western"><surname>Cunha</surname><given-names>A. F.</given-names></name><name name-style="western"><surname>Genzano</surname><given-names>G. N.</given-names></name><name name-style="western"><surname>Haddad</surname><given-names>M. A.</given-names></name><name name-style="western"><surname>Mianzan</surname><given-names>H. W.</given-names></name><name name-style="western"><surname>Migotto</surname><given-names>A. E.</given-names></name><name name-style="western"><surname>Miranda</surname><given-names>L. S.</given-names></name><name name-style="western"><surname>Morandini</surname><given-names>A. C.</given-names></name><name name-style="western"><surname>Nagata</surname><given-names>R. M.</given-names></name><name name-style="western"><surname>Nascimento</surname><given-names>K. B.</given-names></name><name name-style="western"><surname>Nogueira</surname><given-names>M.</given-names></name><name name-style="western"><surname>Palma</surname><given-names>S.</given-names></name><name name-style="western"><surname>Quiñones</surname><given-names>J.</given-names></name><name name-style="western"><surname>Rodriguez</surname><given-names>C. S.</given-names></name><name name-style="western"><surname>Scarabino</surname><given-names>F.</given-names></name><name name-style="western"><surname>Schiariti</surname><given-names>A.</given-names></name><name name-style="western"><surname>Stampar</surname><given-names>S.</given-names></name><name name-style="western"><surname>Tronolone</surname><given-names>V. B.</given-names></name><name name-style="western"><surname>Marques</surname><given-names>A. C.</given-names></name></person-group><year>2016</year><article-title>Census of <tp:taxon-name><tp:taxon-name-part taxon-name-part-type="phylum">Cnidaria</tp:taxon-name-part></tp:taxon-name> (<tp:taxon-name><tp:taxon-name-part taxon-name-part-type="subphylum">Medusozoa</tp:taxon-name-part></tp:taxon-name>) and <tp:taxon-name><tp:taxon-name-part taxon-name-part-type="phylum">Ctenophora</tp:taxon-name-part></tp:taxon-name> from South American marine waters</article-title><source>Zootaxa</source><volume>1</volume><fpage>1</fpage><lpage>256</lpage><pub-id pub-id-type="doi">10.11646/zootaxa.4194.1.1</pub-id></element-citation></ref><ref id="B12108635"><element-citation xmlns:xlink="http://www.w3.org/1999/xlink" publication-type="thesis" xlink:type="simple"><person-group person-group-type="author"><name name-style="western"><surname>Ríos</surname><given-names>C. J.A.</given-names></name></person-group><year>2018</year><source>Estructura de la comunidad de hidromedusas (<tp:taxon-name><tp:taxon-name-part taxon-name-part-type="phylum">Cnidaria</tp:taxon-name-part></tp:taxon-name>: <tp:taxon-name><tp:taxon-name-part taxon-name-part-type="class">Hydrozoa</tp:taxon-name-part></tp:taxon-name>) en dos lagunas costeras de Veracruz</source><publisher-name>Tesis de maestría. Instituto Politécnico Nacional: Escuela Nacional de Ciencias Biológicas</publisher-name><publisher-loc>Ciudad de México</publisher-loc></element-citation></ref><ref id="B12108490"><element-citation xmlns:xlink="http://www.w3.org/1999/xlink" publication-type="article" xlink:type="simple"><person-group person-group-type="author"><name name-style="western"><surname>Kramp</surname><given-names>P. L.</given-names></name></person-group><year>1961</year><article-title>Synopsis of the Medusae of the world</article-title><source>Journal of the marine biological Association of the United Kingdom</source><volume>40</volume><fpage>7</fpage><lpage>382</lpage><pub-id pub-id-type="doi">10.1017/S0025315400007347</pub-id></element-citation></ref><ref id="B12108652"><element-citation xmlns:xlink="http://www.w3.org/1999/xlink" publication-type="article" xlink:type="simple"><person-group person-group-type="author"><name name-style="western"><surname>Segura-Puertas</surname><given-names>L.</given-names></name><name name-style="western"><surname>Suárez-Morales</surname><given-names>E.</given-names></name><name name-style="western"><surname>Celis</surname><given-names>L.</given-names></name></person-group><year>2003</year><article-title>A checklist of the Medusae (<tp:taxon-name><tp:taxon-name-part taxon-name-part-type="class">Hydrozoa</tp:taxon-name-part></tp:taxon-name>, <tp:taxon-name><tp:taxon-name-part taxon-name-part-type="class">Scyphozoa</tp:taxon-name-part></tp:taxon-name> and <tp:taxon-name><tp:taxon-name-part taxon-name-part-type="class">Cubozoa</tp:taxon-name-part></tp:taxon-name>) of Mexico</article-title><source>Zootaxa</source><volume>194</volume><fpage>1</fpage><lpage>15</lpage><pub-id pub-id-type="doi">10.11646/zootaxa.194.1.1</pub-id></element-citation></ref><ref id="B12108347"><element-citation xmlns:xlink="http://www.w3.org/1999/xlink" publication-type="article" xlink:type="simple"><person-group person-group-type="author"><name name-style="western"><surname>Andrade</surname><given-names>C.</given-names></name></person-group><year>2019</year><article-title>Jellyfish and siphonophores of the Mataje-Bahía Ancón de Sardinas river estuary</article-title><source>Revista Acta Oceanográfica del Pacífico</source><volume>1</volume><fpage>28</fpage><lpage>39</lpage></element-citation></ref><ref id="B12108356"><element-citation xmlns:xlink="http://www.w3.org/1999/xlink" publication-type="article" xlink:type="simple"><person-group person-group-type="author"><name name-style="western"><surname>Andrade</surname><given-names>C.</given-names></name></person-group><year>2021</year><article-title>Variación estacional de las medusas y sifonóforos en las estaciones fijas 10 millas costa afuera de La Libertad y Manta durante el 2013</article-title><source>Revista Acta Oceanográfica del Pacífico, 2: 1-21.</source><volume>2</volume><fpage>1</fpage><lpage>21</lpage><pub-id pub-id-type="doi">10.54140/raop.v2i2.21</pub-id></element-citation></ref><ref id="B12108499"><element-citation xmlns:xlink="http://www.w3.org/1999/xlink" publication-type="article" xlink:type="simple"><person-group person-group-type="author"><name name-style="western"><surname>Kramp</surname><given-names>P. L.</given-names></name></person-group><year>1968</year><article-title>The Hydromedusae of the Pacific and Indian Oceans</article-title><source>Dana-Rep.</source><volume>72</volume><fpage>1</fpage><lpage>200</lpage></element-citation></ref><ref id="B12108661"><element-citation xmlns:xlink="http://www.w3.org/1999/xlink" publication-type="article" xlink:type="simple"><person-group person-group-type="author"><name name-style="western"><surname>Thibault-Botha</surname><given-names>D.</given-names></name><name name-style="western"><surname>Santo</surname><given-names>M.</given-names></name><name name-style="western"><surname>Neauport</surname><given-names>M.</given-names></name></person-group><year>2013</year><article-title>Gelatinous zooplankton in the Bay of Marseilles–potential control of the fish population over artificial reefs?.</article-title><source>Rapport Commission Internationale pour l’Exploration Scientifique de La Méditerranée</source><volume>40</volume></element-citation></ref></ref-list></tp:taxon-treatment>
